# Supplementary material for: SMYD2 Promotes Calcium Oxalate-Induced Glycolysis in Renal Tubular Epithelial Cells via PTEN Methylation
Source: Biomedicines. 2024 Oct 8;12(10):2279. doi: 10.3390/biomedicines12102279 (PMC11504487; doi:10.3390/biomedicines12102279)
Supplement: Supplementary file 1 [file biomedicines-12-02279-s001.zip]

Archive with 1 entries (1 files):
- biomedicines-3193291-supplementary.pdf
